# Supplementary material for: Polio immunity and the impact of mass immunization campaigns in the Democratic Republic of the Congo
Source: Vaccine. 2017 Oct 9;35(42):5693–9. doi: 10.1016/j.vaccine.2017.08.063 (PMC5628608; doi:10.1016/j.vaccine.2017.08.063)
Supplement: Supplementary Table S1 [file mmc1.xlsx]

## Sheet: table_1
			Seroprevalence
		N	Type 1	Type 2	Type 3
Overall		8594	81 (79,83)	90 (89,91)	70 (68,73)
Age	6-11mo	522	80 (75,84)	88 (85,92)	64 (59,70)
	12-23mo	1127	75 (72,78)	86 (84,89)	68 (64,72)
	24-35mo	1094	84 (81,86)	91 (89,93)	70 (66,74)
	36-47mo	1122	85 (82,88)	91 (89,93)	74 (70,78)
	48-59mo	1028	83 (80,86)	94 (91,96)	77 (73,80)
Birth Order	1	892	82 (78,86)	91 (88,93)	73 (68,78)
	2	830	84 (81,87)	91 (89,94)	70 (66,75)
	3	745	82 (78,86)	91 (88,93)	72 (68,77)
	4	668	82 (78,86)	90 (87,93)	69 (64,74)
	5+	1758	79 (76,82)	89 (87,91)	69 (66,72)
Education	None	1054	75 (70,79)	89 (86,91)	66 (61,70)
	Primary	2241	79 (77,81)	89 (87,91)	68 (65,71)
	Secondary	1563	87 (85,89)	91 (89,93)	75 (72,79)
	Higher	35	95 (88,100)	100 (-, -)	96 (93,99)
HH Size	2017-01-04	1005	80 (77,84)	89 (86,91)	67 (63,71)
	2017-05-08	2812	81 (78,83)	91 (89,93)	72 (69,74)
	9+	1076	83 (80,86)	89 (86,91)	70 (66,75)
Sex	female	2468	80 (78,82)	90 (88,91)	71 (69,74)
	male	2425	82 (80,85)	90 (88,92)	69 (67,72)
Wealth	Poorest	1384	73 (69,76)	86 (84,89)	64 (61,68)
	Poorer	1179	81 (77,84)	90 (87,92)	66 (62,70)
	Middle	1007	80 (77,83)	88 (85,91)	70 (65,75)
	Richer	788	87 (84,90)	93 (90,95)	75 (71,80)
	Richest	535	91 (88,93)	96 (94,98)	83 (79,87)
Residence	Rural	3561	79 (77,81)	89 (87,90)	67 (65,70)
	Urban	1332	87 (84,89)	93 (91,95)	78 (74,81)
Table S1: Seroprevalence status by basic demographics
