# Supplementary material for: Polio immunity and the impact of mass immunization campaigns in the Democratic Republic of the Congo
Source: Vaccine. 2017 Oct 9;35(42):5693–9. doi: 10.1016/j.vaccine.2017.08.063 (PMC5628608; doi:10.1016/j.vaccine.2017.08.063)
Supplement: Supplementary Table S2 [file mmc2.xlsx]

## Sheet: table_1
		Seroprevalence
Province	N	Type 1	Type 2	Type 3
Bandundu	608	80 (75,85)	88 (84,93)	67 (60,74)
Bas-Congo	269	88 (83,93)	92 (88,96)	76 (71,82)
Equateur	937	80 (76,85)	90 (88,92)	68 (63,73)
Kasai-Occidental	442	77 (72,82)	89 (83,94)	65 (58,72)
Kasai-Oriental	670	78 (74,82)	87 (83,90)	65 (58,71)
Katanga	615	76 (71,82)	89 (86,92)	71 (65,77)
Kinshasa	199	95 (92,98)	98 (96,100)	82 (74,90)
Maniema	247	72 (65,79)	83 (74,93)	66 (55,76)
Nord-Kivu	225	94 (89,98)	97 (95,99)	88 (83,93)
Orientale	492	81 (78,85)	88 (84,93)	71 (65,77)
Sud-Kivu	189	83 (71,95)	94 (91,97)	72 (64,79)
Table S2: Seroprevalence status by province
