# Supplementary material for: Polio immunity and the impact of mass immunization campaigns in the Democratic Republic of the Congo
Source: Vaccine. 2017 Oct 9;35(42):5693–9. doi: 10.1016/j.vaccine.2017.08.063 (PMC5628608; doi:10.1016/j.vaccine.2017.08.063)
Supplement: Supplementary Table S3 [file mmc3.xlsx]

## Sheet: table_1
		Seroprevalence
	N	Type 1	Type 2	Type 3
None	1217	70 (66,74)	83 (79,87)	58 (53,63)
Partial	1027	82 (79,85)	90 (87,93)	70 (65,75)
Full_x000D_ (recall)	1980	84 (81,86)	92 (90,93)	73 (71,76)
Full_x000D_ (card)	640	89 (86,92)	95 (93,97)	81 (76,85)
Table S3: Seroprevalence status by routine vaccination status.
