# Supplementary material for: Polio immunity and the impact of mass immunization campaigns in the Democratic Republic of the Congo
Source: Vaccine. 2017 Oct 9;35(42):5693–9. doi: 10.1016/j.vaccine.2017.08.063 (PMC5628608; doi:10.1016/j.vaccine.2017.08.063)
Supplement: Supplementary Table S4 [file mmc4.xlsx]

## Sheet: table_3
			Seroprevalence
	SIA Eligibility	N (Type 1: 2: 3)	Type 1	Type 2	Type 3
Overall	2	539: 558: 539	77 (72,82)	86 (82,90)	65 (60,71)
	3-5	868: 1757: 946	79 (75,82)	89 (87,91)	67 (62,72)
	6-10	928: 2130: 2338	81 (78,85)	93 (92,95)	73 (70,76)
	11+	2125: 15: 637	85 (83,87)	100 (-,-)	79 (75,83)
No routine immunization	2	110: 119: 110	56 (40,71)	77 (65,89)	42 (27,57)
	3-5	243: 482: 255	66 (58,74)	81 (75,86)	55 (45,65)
	6-10	239: 493: 515	69 (61,78)	90 (87,94)	64 (57,70)
	11+	503: 1: 215	80 (75,84)	100 (-,-)	70 (62,79)
Partial routine immunization	2	137: 142: 137	81 (73,89)	83 (74,91)	67 (56,79)
	3-5	194: 391: 205	80 (73,87)	92 (88,97)	67 (55,80)
	6-10	198: 377: 451	81 (75,87)	93 (87,98)	71 (66,77)
	11+	385: 4: 121	84 (80,89)	100 (25,100)	74 (64,84)
Full routine immunization, by recall	2	193: 195: 193	78 (70,86)	89 (83,95)	70 (61,80)
	3-5	267: 616: 306	81 (74,89)	90 (87,93)	68 (60,77)
	6-10	364: 1013: 1105	84 (79,89)	93 (91,95)	75 (72,79)
	11+	1008: 8: 228	87 (84,90)	100 (-,-)	86 (80,91)
Full routine immunization, by card	2	99: 102: 99	88 (82,94)	92 (86,98)	75 (65,85)
	3-5	162: 257: 178	89 (84,94)	96 (93,98)	80 (71,89)
	6-10	122: 231: 252	89 (83,96)	98 (95,100)	85 (80,90)
	11+	209: 2: 63	90 (85,95)	100 (-,-)	90 (83,97)
Table S4: Seroprevalence status by SIA eligibility.
